# Supplementary material for: Analysis of Posidonia oceanica’s Stress Factors in the Marine Environment of Tremiti Islands, Italy
Source: Molecules. 2024 Sep 4;29(17):4197. doi: 10.3390/molecules29174197 (PMC11396999; doi:10.3390/molecules29174197)
Supplement: Supplementary file 1 [file molecules-29-04197-s001.zip]

Archive with 1 entries (1 files):
- molecules-3000544-supplementary.pdf
